# Supplementary material for: Gastroesophageal reflux disease increases the risk of rheumatoid arthritis: a bidirectional two-sample Mendelian randomization study
Source: Sci Rep. 2024 Aug 1;14:17796. doi: 10.1038/s41598-024-64966-w (PMC11294333; doi:10.1038/s41598-024-64966-w)
Supplement: Supplementary file 2 — Supplementary Tables. [file 41598_2024_64966_MOESM2_ESM.xlsx]

## Sheet: Supplementary Table1
Supplementary Table 1: Summary harmonized statistics for the IVs associated with GERD on RA (discovery) after harmonizating
SNPs	Chromosome	Position	Effect allele	Other allele	EAF	Gastroesophageal reflux disease						Rheumatoid arthritis(Discovery)
						Beta	SE	P value	Samples size	R2	F-statistic	Beta	SE	P value
rs10010963	4	159839313	T	C	0.616433	-0.0269803	0.00494665	4.92e-08	602604	0.000344232	29.7489	0.0283	0.0155	0.06806
rs1011407	2	60665768	G	A	0.121628	-0.0420618	0.00735917	1.09e-08	602604	0.000378023	32.6677	0.0023	0.0201	0.9095
rs10133111	14	103377321	A	G	0.162996	0.0417875	0.00650789	1.35e-10	602604	0.000476461	41.2299	0.0104	0.0226	0.6451
rs1021363	10	106610839	G	A	0.641992	-0.031217	0.00502204	5.1e-10	602604	0.000447955	38.6387	0.0016	0.0159	0.9203
rs10837002	11	38565727	G	C	0.35122	0.0276491	0.00503665	4.03e-08	602604	0.000348392	30.1355	0.0033	0.0162	0.8378
rs11762636	7	2061111	A	C	0.180282	-0.0514827	0.00625598	1.88e-16	602604	0.000783375	67.7223	-0.0288	0.0176	0.1021
rs11953061	5	120144025	T	C	0.338908	0.0281599	0.00508694	3.1e-08	602604	0.000355333	30.6442	-0.0035	0.0162	0.8296
rs12204714	6	152235339	T	C	0.632223	-0.028817	0.00499422	7.92e-09	602604	0.000386173	33.2937	-0.0122	0.0164	0.4563
rs12357321	10	21790476	A	G	0.311087	0.0317159	0.00523077	1.33e-09	602604	0.000431152	36.764	-0.0358	0.0169	0.03441
rs12453010	17	50316131	T	C	0.394803	0.0296967	0.00493315	1.75e-09	602604	0.000421428	36.2383	0.0271	0.0154	0.07833
rs12598916	16	60658751	G	C	0.274798	-0.0332614	0.00539171	6.87e-10	602604	0.000440944	38.0564	0.0249	0.0145	0.08705
rs12967855	18	35138245	G	A	0.670435	-0.0365451	0.00513354	1.09e-12	602604	0.000590182	50.6786	-0.0473	0.0167	0.004722
rs12997558	2	41704580	A	G	0.358751	0.0278184	0.00502214	3.04e-08	602604	0.000356053	30.6822	0	0.0161	0.9991
rs13107325	4	103188709	T	C	0.074445	0.0701443	0.00918312	2.2e-14	602604	0.000678036	58.3451	-0.0213	0.0265	0.4205
rs1334297	13	58335375	A	G	0.734249	-0.0387984	0.00545512	1.14e-12	602604	0.000587457	50.5847	0.0174	0.0176	0.3223
rs13409451	2	144257639	G	A	0.392403	-0.0277081	0.00493183	1.93e-08	602604	0.000366093	31.5644	0.0011	0.0158	0.9441
rs1431196	18	50832102	G	A	0.428432	0.0324197	0.00486448	2.65e-11	602604	0.000514752	44.4166	-0.0051	0.0143	0.7207
rs1479405	12	15387519	T	C	0.3217	0.0314843	0.0051514	9.85e-10	602604	0.000432604	37.354	-0.0197	0.0162	0.223
rs1510719	4	140938116	C	T	0.383439	-0.0388844	0.00494701	3.84e-15	602604	0.000714913	61.7825	-0.008	0.0157	0.6121
rs1592757	5	103889998	C	G	0.355772	0.0311051	0.00502465	6e-10	602604	0.000443511	38.3223	0.0004	0.0169	0.9806
rs1596747	2	193802478	G	A	0.494136	0.0310869	0.00480742	1e-10	602604	0.000483131	41.8149	0.0085	0.0155	0.5845
rs1716171	12	123716376	T	C	0.790024	0.0383981	0.00590382	7.83e-11	602604	0.00048917	42.3013	0.0035	0.0159	0.8243
rs17379561	1	98340139	T	A	0.144391	0.0530714	0.00686573	1.08e-14	602604	0.000695932	59.7513	-0.0334	0.0189	0.07672
rs1883842	20	41223062	G	T	0.279255	0.0308332	0.00536826	9.27e-09	602604	0.000382692	32.9891	0.0254	0.0156	0.1027
rs1937450	1	66478840	G	T	0.537739	0.0315845	0.00484484	7.07e-11	602604	0.000495949	42.5	0.0112	0.0141	0.4265
rs2016933	3	65653157	G	C	0.730053	-0.0310253	0.00542057	1.04e-08	602604	0.000379398	32.7599	-0.003	0.0174	0.8653
rs2023878	19	18834124	T	C	0.192377	-0.0362846	0.00611913	3.04e-09	602604	0.000409107	35.1613	-0.0303	0.0181	0.09367
rs2043539	7	12253880	A	G	0.41866	0.0272058	0.00486485	2.24e-08	602604	0.000360284	31.274	0.0145	0.0154	0.3446
rs2106353	7	126506598	T	G	0.231451	0.0367491	0.00572505	1.37e-10	602604	0.000480456	41.2036	0.024	0.0187	0.2001
rs2145318	6	26496603	A	T	0.486642	0.0353431	0.0048106	2.03e-13	602604	0.000624122	53.9773	-0.0322	0.0132	0.01486
rs215614	7	32347335	A	G	0.629725	-0.0328541	0.00497715	4.08e-11	602604	0.000503367	43.573	-0.0111	0.0149	0.4543
rs2164300	4	67813017	T	C	0.523279	-0.0264751	0.00482677	4.13e-08	602604	0.000349706	30.0858	-0.0325	0.0133	0.01456
rs2240326	3	50128386	A	G	0.473775	-0.0471681	0.00481335	1.13e-22	602604	0.00110935	96.0289	0.0122	0.0127	0.335
rs2358016	2	162007430	G	C	0.498113	0.028271	0.00481025	4.17e-09	602604	0.000399619	34.542	-0.0034	0.0151	0.822
rs2396133	7	109197067	G	A	0.475329	0.0293547	0.00481787	1.11e-09	602604	0.0004298	37.1232	-0.0089	0.0155	0.5659
rs2396766	7	114318071	A	G	0.47308	0.0322057	0.00481878	2.34e-11	602604	0.0005171	44.6675	-0.0015	0.0155	0.9213
rs2734839	11	113286490	T	C	0.606693	-0.0283478	0.00492778	8.79e-09	602604	0.000383504	33.093	-0.0116	0.0156	0.4582
rs2744961	6	34655000	T	C	0.358437	0.0292007	0.00501549	5.81e-09	602604	0.000392165	33.8969	0.0397	0.0132	0.002721
rs2782641	1	44013355	A	G	0.612669	0.0270882	0.00494583	4.33e-08	602604	0.000348256	29.9973	0.0145	0.0148	0.3256
rs2815749	1	72814783	G	A	0.800974	0.0388767	0.0060216	1.07e-10	602604	0.000481878	41.6826	0.0225	0.0202	0.2639
rs2834005	21	34291708	C	T	0.315	0.0296997	0.0051734	9.42e-09	602604	0.000380658	32.9573	0.0141	0.0166	0.3936
rs2838771	21	46501576	C	G	0.646721	-0.0280984	0.00506571	2.91e-08	602604	0.000360768	30.7668	-0.008	0.017	0.6392
rs324769	12	83969240	T	C	0.449179	-0.0267699	0.00483328	3.05e-08	602604	0.000354612	30.6768	0.0189	0.0156	0.2253
rs329122	5	133864599	A	G	0.419631	-0.0289529	0.00488358	3.05e-09	602604	0.000408306	35.1486	-0.0408	0.0129	0.001602
rs3766823	1	32197257	A	G	0.171467	0.0393599	0.00638545	7.09e-10	602604	0.000440178	37.9949	-0.0049	0.0232	0.8319
rs3793577	9	23737627	G	A	0.538279	0.0270309	0.00484976	2.49e-08	602604	0.000363194	31.0657	0.012	0.0167	0.475
rs3828917	6	31465917	T	G	0.041826	0.0671113	0.0120054	2.27e-08	602604	0.000361004	31.2491	-0.3153	0.0366	6.87e-18
rs3863241	8	73890335	T	C	0.52696	0.0324982	0.00481521	1.49e-11	602604	0.000526531	45.55	0.0056	0.0153	0.7134
rs4300861	2	22549441	T	C	0.38208	0.0307132	0.00494886	5.43e-10	602604	0.000445417	38.5159	0.0017	0.0161	0.9176
rs4382592	9	134870755	G	T	0.699524	-0.0302679	0.00525091	8.2e-09	602604	0.00038513	33.2273	-0.0284	0.0167	0.08863
rs4713692	6	33807638	T	C	0.367808	-0.0276128	0.00498634	3.07e-08	602604	0.000354586	30.666	0.058	0.0133	1.23e-05
rs569356	1	29136686	G	A	0.140835	-0.037919	0.00690971	4.07e-08	602604	0.000347961	30.1158	-0.0063	0.0225	0.7796
rs6711584	2	104421692	A	G	0.452019	0.0322545	0.00483974	2.66e-11	602604	0.000515386	44.4157	0.0225	0.0157	0.1537
rs6722661	2	100806588	A	G	0.364669	-0.0322543	0.00500354	1.15e-10	602604	0.000482063	41.5547	-0.0734	0.0137	7.94e-08
rs6780459	3	104624105	T	A	0.746622	0.0305507	0.0055211	3.14e-08	602604	0.000353136	30.619	0.0136	0.0175	0.4378
rs7032155	9	122672771	A	C	0.59185	0.02775	0.00491358	1.63e-08	602604	0.000372038	31.8955	-0.0176	0.0162	0.2783
rs7206608	16	82872628	G	C	0.322927	0.0291541	0.005145	1.46e-08	602604	0.00037168	32.1091	0.0019	0.0164	0.9074
rs7241572	18	77580712	A	G	0.209101	0.0365511	0.00597464	9.49e-10	602604	0.000441884	37.4263	0.0053	0.0192	0.7819
rs7527682	1	189172684	G	A	0.53725	-0.026684	0.00482174	3.13e-08	602604	0.000354042	30.6263	-0.0232	0.0154	0.1316
rs7541875	1	190957589	G	A	0.426069	0.0273972	0.00484976	1.61e-08	602604	0.000367098	31.9133	0.0087	0.0156	0.5792
rs7600261	2	212622818	T	C	0.306391	0.0338034	0.00522051	9.47e-11	602604	0.00048567	41.9271	0.0095	0.0177	0.5912
rs7612999	3	35678337	A	G	0.245338	0.0305231	0.00559546	4.9e-08	602604	0.000344988	29.7568	0.007	0.0177	0.693
rs761777	10	134938075	G	A	0.254034	0.0345341	0.00554469	4.71e-10	602604	0.000451999	38.792	-0.0063	0.0224	0.7789
rs7675588	4	80734978	A	C	0.794635	-0.0335228	0.00595438	1.8e-08	602604	0.000366779	31.6962	-0.0306	0.017	0.07157
rs7685686	4	3207142	G	A	0.422353	-0.0279222	0.00489191	1.14e-08	602604	0.000380424	32.5793	-0.0208	0.0153	0.1757
rs773109	12	56374695	A	G	0.335269	-0.0380572	0.00510213	8.71e-14	602604	0.000645569	55.6379	-0.0465	0.0136	0.0006407
rs7942368	11	76465362	T	C	0.214659	-0.0339683	0.00591917	9.54e-09	602604	0.000389032	32.9326	-0.0763	0.0191	6.59e-05
rs903678	1	201809918	A	G	0.339412	0.0277378	0.00508463	4.89e-08	602604	0.00034501	29.7595	0.0111	0.0164	0.4991
rs903959	8	142630782	A	T	0.399262	0.0291631	0.00491608	2.99e-09	602604	0.000407981	35.1908	0.0305	0.0159	0.05622
rs9372625	6	98344031	A	G	0.383042	-0.037727	0.0049537	2.62e-14	602604	0.000672723	58.0023	-0.0333	0.0147	0.02373
rs9373363	6	143150043	G	A	0.253631	-0.0326836	0.00555966	4.13e-09	602604	0.000404432	34.5592	0.0003	0.0186	0.9889
rs9396740	6	17023108	A	G	0.248794	-0.031493	0.0055587	1.47e-08	602604	0.000370729	32.0983	-0.0103	0.0177	0.5612
rs942065	14	94032065	A	G	0.634045	0.0307384	0.00500925	8.45e-10	602604	0.00043847	37.6545	0.0179	0.0162	0.2705
rs9517313	13	99105892	C	G	0.383217	0.0331144	0.00494054	2.05e-11	602604	0.000518371	44.9247	0.004	0.0161	0.8016
rs9529055	13	66957533	A	G	0.475633	0.0266604	0.00481637	3.11e-08	602604	0.000354544	30.6403	0.0304	0.0152	0.04594
rs9542729	13	31833578	G	C	0.20244	-0.0363194	0.00599914	1.41e-09	602604	0.000425958	36.6521	-0.0241	0.0205	0.2392
rs957345	14	75276079	G	C	0.540235	0.0290528	0.00482393	1.72e-09	602604	0.0004193	36.2722	-0.0066	0.0152	0.6658
rs9615905	22	48875699	T	C	0.458193	0.0275657	0.0048378	1.21e-08	602604	0.000377278	32.467	0.0363	0.0135	0.007325
rs9636202	19	18449238	A	G	0.26663	-0.035044	0.00547191	1.51e-10	602604	0.000480274	41.0156	-0.0305	0.0159	0.05462
rs9940128	16	53800754	A	G	0.421755	0.0332513	0.00486305	8.06e-12	602604	0.000539286	46.752	0.011	0.0129	0.3944
SNP: single nucleotide polymorphism, SE: standard error, EAF: effect allele frequency, F=beta2/se2, R2=2×EAF×(1-EAF)×beta2 (Yang et al.,2023), Gastroesophageal reflux disease (exposure), Rheumatoid arthritis(outcome/Discovery). Reference: Gao Y, Fan ZR, Shi FY. Hypothyroidism and rheumatoid arthritis: a two-sample Mendelian randomization study. Front Endocrinol (Lausanne). 2023;14:1179656. Publis…

## Sheet: Supplementary Table2
Supplementary Table 2: Summary of statistical analysis for IVs related to GERD on RA(discovery) after excluding palindrome sequences, outliers, and P-values strongly associated with the outcome.
SNPs	Chromosome	Position	Effect allele	Other allele	EAF	Gastroesophageal reflux disease						Rheumatoid arthritis(Discovery)
						Beta	SE	P value	Samples size	R2	F-statistic	Beta	SE	P value
rs10010963	4	159839313	T	C	0.616433	-0.0269803	0.00494665	4.92e-08	602604	0.000344232	29.7489	0.0283	0.0155	0.06806
rs1011407	2	60665768	G	A	0.121628	-0.0420618	0.00735917	1.09e-08	602604	0.000378023	32.6677	0.0023	0.0201	0.9095
rs10133111	14	103377321	A	G	0.162996	0.0417875	0.00650789	1.35e-10	602604	0.000476461	41.2299	0.0104	0.0226	0.6451
rs1021363	10	106610839	G	A	0.641992	-0.031217	0.00502204	5.1e-10	602604	0.000447955	38.6387	0.0016	0.0159	0.9203
rs11762636	7	2061111	A	C	0.180282	-0.0514827	0.00625598	1.88e-16	602604	0.000783375	67.7223	-0.0288	0.0176	0.1021
rs11953061	5	120144025	T	C	0.338908	0.0281599	0.00508694	3.1e-08	602604	0.000355333	30.6442	-0.0035	0.0162	0.8296
rs12204714	6	152235339	T	C	0.632223	-0.028817	0.00499422	7.92e-09	602604	0.000386173	33.2937	-0.0122	0.0164	0.4563
rs12357321	10	21790476	A	G	0.311087	0.0317159	0.00523077	1.33e-09	602604	0.000431152	36.764	-0.0358	0.0169	0.03441
rs12453010	17	50316131	T	C	0.394803	0.0296967	0.00493315	1.75e-09	602604	0.000421428	36.2383	0.0271	0.0154	0.07833
rs12967855	18	35138245	G	A	0.670435	-0.0365451	0.00513354	1.09e-12	602604	0.000590182	50.6786	-0.0473	0.0167	0.004722
rs12997558	2	41704580	A	G	0.358751	0.0278184	0.00502214	3.04e-08	602604	0.000356053	30.6822	0	0.0161	0.9991
rs13107325	4	103188709	T	C	0.074445	0.0701443	0.00918312	2.2e-14	602604	0.000678036	58.3451	-0.0213	0.0265	0.4205
rs1334297	13	58335375	A	G	0.734249	-0.0387984	0.00545512	1.14e-12	602604	0.000587457	50.5847	0.0174	0.0176	0.3223
rs13409451	2	144257639	G	A	0.392403	-0.0277081	0.00493183	1.93e-08	602604	0.000366093	31.5644	0.0011	0.0158	0.9441
rs1431196	18	50832102	G	A	0.428432	0.0324197	0.00486448	2.65e-11	602604	0.000514752	44.4166	-0.0051	0.0143	0.7207
rs1479405	12	15387519	T	C	0.3217	0.0314843	0.0051514	9.85e-10	602604	0.000432604	37.354	-0.0197	0.0162	0.223
rs1510719	4	140938116	C	T	0.383439	-0.0388844	0.00494701	3.84e-15	602604	0.000714913	61.7825	-0.008	0.0157	0.6121
rs1596747	2	193802478	G	A	0.494136	0.0310869	0.00480742	1e-10	602604	0.000483131	41.8149	0.0085	0.0155	0.5845
rs1716171	12	123716376	T	C	0.790024	0.0383981	0.00590382	7.83e-11	602604	0.00048917	42.3013	0.0035	0.0159	0.8243
rs1883842	20	41223062	G	T	0.279255	0.0308332	0.00536826	9.27e-09	602604	0.000382692	32.9891	0.0254	0.0156	0.1027
rs1937450	1	66478840	G	T	0.537739	0.0315845	0.00484484	7.07e-11	602604	0.000495949	42.5	0.0112	0.0141	0.4265
rs2023878	19	18834124	T	C	0.192377	-0.0362846	0.00611913	3.04e-09	602604	0.000409107	35.1613	-0.0303	0.0181	0.09367
rs2043539	7	12253880	A	G	0.41866	0.0272058	0.00486485	2.24e-08	602604	0.000360284	31.274	0.0145	0.0154	0.3446
rs2106353	7	126506598	T	G	0.231451	0.0367491	0.00572505	1.37e-10	602604	0.000480456	41.2036	0.024	0.0187	0.2001
rs215614	7	32347335	A	G	0.629725	-0.0328541	0.00497715	4.08e-11	602604	0.000503367	43.573	-0.0111	0.0149	0.4543
rs2164300	4	67813017	T	C	0.523279	-0.0264751	0.00482677	4.13e-08	602604	0.000349706	30.0858	-0.0325	0.0133	0.01456
rs2240326	3	50128386	A	G	0.473775	-0.0471681	0.00481335	1.13e-22	602604	0.00110935	96.0289	0.0122	0.0127	0.335
rs2396133	7	109197067	G	A	0.475329	0.0293547	0.00481787	1.11e-09	602604	0.0004298	37.1232	-0.0089	0.0155	0.5659
rs2396766	7	114318071	A	G	0.47308	0.0322057	0.00481878	2.34e-11	602604	0.0005171	44.6675	-0.0015	0.0155	0.9213
rs2734839	11	113286490	T	C	0.606693	-0.0283478	0.00492778	8.79e-09	602604	0.000383504	33.093	-0.0116	0.0156	0.4582
rs2744961	6	34655000	T	C	0.358437	0.0292007	0.00501549	5.81e-09	602604	0.000392165	33.8969	0.0397	0.0132	0.002721
rs2782641	1	44013355	A	G	0.612669	0.0270882	0.00494583	4.33e-08	602604	0.000348256	29.9973	0.0145	0.0148	0.3256
rs2815749	1	72814783	G	A	0.800974	0.0388767	0.0060216	1.07e-10	602604	0.000481878	41.6826	0.0225	0.0202	0.2639
rs2834005	21	34291708	C	T	0.315	0.0296997	0.0051734	9.42e-09	602604	0.000380658	32.9573	0.0141	0.0166	0.3936
rs324769	12	83969240	T	C	0.449179	-0.0267699	0.00483328	3.05e-08	602604	0.000354612	30.6768	0.0189	0.0156	0.2253
rs329122	5	133864599	A	G	0.419631	-0.0289529	0.00488358	3.05e-09	602604	0.000408306	35.1486	-0.0408	0.0129	0.001602
rs3766823	1	32197257	A	G	0.171467	0.0393599	0.00638545	7.09e-10	602604	0.000440178	37.9949	-0.0049	0.0232	0.8319
rs3793577	9	23737627	G	A	0.538279	0.0270309	0.00484976	2.49e-08	602604	0.000363194	31.0657	0.012	0.0167	0.475
rs3863241	8	73890335	T	C	0.52696	0.0324982	0.00481521	1.49e-11	602604	0.000526531	45.55	0.0056	0.0153	0.7134
rs4300861	2	22549441	T	C	0.38208	0.0307132	0.00494886	5.43e-10	602604	0.000445417	38.5159	0.0017	0.0161	0.9176
rs4382592	9	134870755	G	T	0.699524	-0.0302679	0.00525091	8.2e-09	602604	0.00038513	33.2273	-0.0284	0.0167	0.08863
rs569356	1	29136686	G	A	0.140835	-0.037919	0.00690971	4.07e-08	602604	0.000347961	30.1158	-0.0063	0.0225	0.7796
rs6711584	2	104421692	A	G	0.452019	0.0322545	0.00483974	2.66e-11	602604	0.000515386	44.4157	0.0225	0.0157	0.1537
rs7032155	9	122672771	A	C	0.59185	0.02775	0.00491358	1.63e-08	602604	0.000372038	31.8955	-0.0176	0.0162	0.2783
rs7241572	18	77580712	A	G	0.209101	0.0365511	0.00597464	9.49e-10	602604	0.000441884	37.4263	0.0053	0.0192	0.7819
rs7527682	1	189172684	G	A	0.53725	-0.026684	0.00482174	3.13e-08	602604	0.000354042	30.6263	-0.0232	0.0154	0.1316
rs7541875	1	190957589	G	A	0.426069	0.0273972	0.00484976	1.61e-08	602604	0.000367098	31.9133	0.0087	0.0156	0.5792
rs7600261	2	212622818	T	C	0.306391	0.0338034	0.00522051	9.47e-11	602604	0.00048567	41.9271	0.0095	0.0177	0.5912
rs7612999	3	35678337	A	G	0.245338	0.0305231	0.00559546	4.9e-08	602604	0.000344988	29.7568	0.007	0.0177	0.693
rs761777	10	134938075	G	A	0.254034	0.0345341	0.00554469	4.71e-10	602604	0.000451999	38.792	-0.0063	0.0224	0.7789
rs7675588	4	80734978	A	C	0.794635	-0.0335228	0.00595438	1.8e-08	602604	0.000366779	31.6962	-0.0306	0.017	0.07157
rs7685686	4	3207142	G	A	0.422353	-0.0279222	0.00489191	1.14e-08	602604	0.000380424	32.5793	-0.0208	0.0153	0.1757
rs773109	12	56374695	A	G	0.335269	-0.0380572	0.00510213	8.71e-14	602604	0.000645569	55.6379	-0.0465	0.0136	0.0006407
rs903678	1	201809918	A	G	0.339412	0.0277378	0.00508463	4.89e-08	602604	0.00034501	29.7595	0.0111	0.0164	0.4991
rs9372625	6	98344031	A	G	0.383042	-0.037727	0.0049537	2.62e-14	602604	0.000672723	58.0023	-0.0333	0.0147	0.02373
rs9373363	6	143150043	G	A	0.253631	-0.0326836	0.00555966	4.13e-09	602604	0.000404432	34.5592	0.0003	0.0186	0.9889
rs9396740	6	17023108	A	G	0.248794	-0.031493	0.0055587	1.47e-08	602604	0.000370729	32.0983	-0.0103	0.0177	0.5612
rs942065	14	94032065	A	G	0.634045	0.0307384	0.00500925	8.45e-10	602604	0.00043847	37.6545	0.0179	0.0162	0.2705
rs9529055	13	66957533	A	G	0.475633	0.0266604	0.00481637	3.11e-08	602604	0.000354544	30.6403	0.0304	0.0152	0.04594
rs9615905	22	48875699	T	C	0.458193	0.0275657	0.0048378	1.21e-08	602604	0.000377278	32.467	0.0363	0.0135	0.007325
rs9636202	19	18449238	A	G	0.26663	-0.035044	0.00547191	1.51e-10	602604	0.000480274	41.0156	-0.0305	0.0159	0.05462
rs9940128	16	53800754	A	G	0.421755	0.0332513	0.00486305	8.06e-12	602604	0.000539286	46.752	0.011	0.0129	0.3944
SNP: single nucleotide polymorphism, SE: standard error, EAF: effect allele frequency, F=beta2/se2, R2=2×EAF×(1-EAF)×beta2 (Yang et al.,2023), Gastroesophageal reflux disease (exposure), Rheumatoid arthritis(outcome/Discovery). Reference: Gao Y, Fan ZR, Shi FY. Hypothyroidism and rheumatoid arthritis: a two-sample Mendelian randomization study. Front Endocrinol (Lausanne). 2023;14:1179656. Publis…

## Sheet: Supplementary Table3
Supplementary Table 3: Summary harmonized statistics for the IVs associated with GERD on RA (validation) after harmonizating
SNPs	Chromosome	Position	Effect allele	Other allele	EAF	Gastroesophageal reflux disease						Rheumatoid arthritis(validation)
						Beta	SE	P value	Samples size	R2	F-statistic	Beta	SE	P value
rs10010963	4	159839313	C	T	0.383567	0.0269803	0.00494665	4.91783e-08	602604	0.000344231	29.7489	-0.0319329	0.0140298	0.0228413
rs1011407	2	60665768	A	G	0.878372	0.0420618	0.00735917	1.09343e-08	602604	0.000378022	32.6676	0.0221421	0.0240747	0.357717
rs10133111	14	103377321	G	A	0.837004	-0.0417875	0.00650789	1.35337e-10	602604	0.000476461	41.2299	-0.0259109	0.0159908	0.105154
rs1021363	10	106610839	A	G	0.358008	0.031217	0.00502204	5.09971e-10	602604	0.000447956	38.6387	0.00108319	0.0148359	0.941797
rs10837002	11	38565727	C	G	0.64878	-0.0276491	0.00503665	4.02898e-08	602604	0.000348392	30.1355	0.0260815	0.0142015	0.0662781
rs11762636	7	2061111	C	A	0.819718	0.0514827	0.00625598	1.88227e-16	602604	0.000783374	67.7223	-0.00223338	0.0147908	0.879977
rs11953061	5	120144025	C	T	0.661092	-0.0281599	0.00508694	3.09946e-08	602604	0.000355333	30.6442	0.00626161	0.0136847	0.647266
rs12204714	6	152235339	C	T	0.367777	0.028817	0.00499422	7.92418e-09	602604	0.000386173	33.2936	0.00695834	0.01368	0.610995
rs12357321	10	21790476	G	A	0.688913	-0.0317159	0.00523077	1.33324e-09	602604	0.000431153	36.7641	-0.015823	0.0145268	0.276053
rs12453010	17	50316131	C	T	0.605197	-0.0296967	0.00493315	1.74606e-09	602604	0.000421429	36.2383	-0.0385239	0.0136413	0.00474176
rs12598916	16	60658751	C	G	0.725202	0.0332614	0.00539171	6.87287e-10	602604	0.000440944	38.0564	0.0262105	0.0151185	0.0829755
rs12967855	18	35138245	A	G	0.329565	0.0365451	0.00513354	1.088e-12	602604	0.000590183	50.6786	0.0146836	0.0149722	0.326731
rs12997558	2	41704580	G	A	0.641249	-0.0278184	0.00502214	3.03939e-08	602604	0.000356053	30.6822	0.00940502	0.013811	0.495884
rs13107325	4	103188709	C	T	0.925555	-0.0701443	0.00918312	2.19947e-14	602604	0.000678036	58.3451	-0.0249688	0.0572786	0.662895
rs1334297	13	58335375	G	A	0.265751	0.0387984	0.00545512	1.14137e-12	602604	0.000587456	50.5846	0.0270752	0.0149106	0.0693969
rs13409451	2	144257639	A	G	0.607597	0.0277081	0.00493183	1.92942e-08	602604	0.000366093	31.5643	0.0113441	0.0139781	0.417045
rs1431196	18	50832102	A	G	0.571568	-0.0324197	0.00486448	2.65435e-11	602604	0.000514751	44.4165	0.00491198	0.0134694	0.715354
rs1479405	12	15387519	C	T	0.6783	-0.0314843	0.0051514	9.85202e-10	602604	0.000432604	37.354	-0.00881872	0.0144614	0.541986
rs1510719	4	140938116	T	C	0.616561	0.0388844	0.00494701	3.83598e-15	602604	0.000714912	61.7823	0.0343054	0.0137775	0.0127756
rs1592757	5	103889998	G	C	0.644228	-0.0311051	0.00502465	5.99755e-10	602604	0.00044351	38.3222	0.00588186	0.0139187	0.672596
rs1596747	2	193802478	A	G	0.505864	-0.0310869	0.00480742	1.00345e-10	602604	0.00048313	41.8147	-0.0084589	0.0132339	0.522702
rs1716171	12	123716376	C	T	0.209976	-0.0383981	0.00590382	7.82444e-11	602604	0.00048917	42.3012	-0.0222312	0.0161803	0.169452
rs17379561	1	98340139	A	T	0.855609	-0.0530714	0.00686573	1.07623e-14	602604	0.000695933	59.7515	-0.031374	0.0158102	0.0472096
rs1883842	20	41223062	T	G	0.720745	-0.0308332	0.00536826	9.26758e-09	602604	0.000382693	32.9891	-0.0530634	0.0168808	0.00166982
rs1937450	1	66478840	T	G	0.462261	-0.0315845	0.00484484	7.06811e-11	602604	0.00049595	42.5	-0.00435774	0.0133849	0.744747
rs2016933	3	65653157	C	G	0.269947	0.0310253	0.00542057	1.04276e-08	602604	0.000379397	32.7599	9.33934e-05	0.0155236	0.9952
rs2023878	19	18834124	C	T	0.807623	0.0362846	0.00611913	3.03502e-09	602604	0.000409106	35.1613	-0.0122411	0.015066	0.416507
rs2043539	7	12253880	G	A	0.58134	-0.0272058	0.00486485	2.24044e-08	602604	0.000360284	31.2741	0.00463849	0.0136923	0.734786
rs215614	7	32347335	G	A	0.370275	0.0328541	0.00497715	4.08419e-11	602604	0.000503367	43.5731	0.00981678	0.0147995	0.507126
rs2164300	4	67813017	C	T	0.476721	0.0264751	0.00482677	4.13352e-08	602604	0.000349705	30.0858	0.019471	0.013288	0.142837
rs2240326	3	50128386	G	A	0.526225	0.0471681	0.00481335	1.13208e-22	602604	0.00110935	96.0291	0.0180293	0.0132619	0.173994
rs2358016	2	162007430	C	G	0.501887	-0.028271	0.00481025	4.17158e-09	602604	0.000399619	34.542	-0.00964237	0.0133759	0.470984
rs2396133	7	109197067	A	G	0.524671	-0.0293547	0.00481787	1.10888e-09	602604	0.000429801	37.1233	-0.00169704	0.0133289	0.898687
rs2396766	7	114318071	G	A	0.52692	-0.0322057	0.00481878	2.33486e-11	602604	0.000517101	44.6676	-0.0111991	0.0132644	0.398503
rs2613505	1	72835410	C	T	0.19951	-0.0387803	0.00601874	1.16939e-10	602604	0.000480366	41.5155	-0.00474276	0.0189829	0.802708
rs2734839	11	113286490	C	T	0.393307	0.0283478	0.00492778	8.78532e-09	602604	0.000383505	33.093	0.024881	0.0132462	0.0603337
rs2744961	6	34655000	C	T	0.641563	-0.0292007	0.00501549	5.81125e-09	602604	0.000392164	33.8969	-0.0114658	0.0138665	0.408312
rs2782641	1	44013355	G	A	0.387331	-0.0270882	0.00494583	4.32641e-08	602604	0.000348256	29.9973	-3.39221e-05	0.0135406	0.998001
rs2834005	21	34291708	T	C	0.685	-0.0296997	0.0051734	9.42045e-09	602604	0.000380658	32.9573	-0.0012576	0.0148431	0.932479
rs2838771	21	46501576	G	C	0.353279	0.0280984	0.00506571	2.90967e-08	602604	0.000360769	30.7668	0.0125362	0.0145981	0.390477
rs324769	12	83969240	C	T	0.550821	0.0267699	0.00483328	3.04777e-08	602604	0.000354613	30.6769	0.00277948	0.0136011	0.838075
rs329122	5	133864599	G	A	0.580369	0.0289529	0.00488358	3.05488e-09	602604	0.000408306	35.1486	0.0175111	0.0133744	0.190434
rs3766823	1	32197257	G	A	0.828533	-0.0393599	0.00638545	7.09321e-10	602604	0.000440178	37.9948	0.00970179	0.0160398	0.545273
rs3793577	9	23737627	A	G	0.461721	-0.0270309	0.00484976	2.49436e-08	602604	0.000363194	31.0657	-0.00586827	0.0133122	0.659345
rs3828917	6	31465917	G	T	0.958174	-0.0671113	0.0120054	2.26945e-08	602604	0.000361004	31.2492	0.367916	0.0594802	6.18956e-10
rs3863241	8	73890335	C	T	0.47304	-0.0324982	0.00481521	1.48798e-11	602604	0.000526531	45.5499	-0.0180942	0.0134452	0.178376
rs4300861	2	22549441	C	T	0.61792	-0.0307132	0.00494886	5.43097e-10	602604	0.000445417	38.5159	-0.0409726	0.0133214	0.00210005
rs4382592	9	134870755	T	G	0.300476	0.0302679	0.00525091	8.19923e-09	602604	0.00038513	33.2273	0.0139519	0.0149057	0.349268
rs4713692	6	33807638	C	T	0.632192	0.0276128	0.00498634	3.06504e-08	602604	0.000354585	30.6659	-0.0599374	0.0134585	8.44773e-06
rs569356	1	29136686	A	G	0.859165	0.037919	0.00690971	4.07004e-08	602604	0.000347962	30.1158	0.00341894	0.0196423	0.861818
rs6711584	2	104421692	G	A	0.547981	-0.0322545	0.00483975	2.65573e-11	602604	0.000515385	44.4155	-0.0161528	0.0132956	0.224403
rs6722661	2	100806588	G	A	0.635331	0.0322543	0.00500354	1.14622e-10	602604	0.000482063	41.5546	0.0317183	0.0138141	0.0216711
rs6780459	3	104624105	A	T	0.253378	-0.0305507	0.0055211	3.13994e-08	602604	0.000353136	30.6191	-0.0340178	0.0161632	0.0353224
rs7032155	9	122672771	C	A	0.40815	-0.02775	0.00491358	1.62685e-08	602604	0.000372038	31.8956	-0.0257079	0.0136542	0.0597297
rs7206608	16	82872628	C	G	0.677073	-0.0291541	0.005145	1.4576e-08	602604	0.000371679	32.109	-0.000971848	0.0138383	0.944012
rs7241572	18	77580712	G	A	0.790899	-0.0365511	0.00597464	9.49328e-10	602604	0.000441884	37.4263	-0.0226611	0.0161668	0.161003
rs7527682	1	189172684	A	G	0.46275	0.026684	0.00482174	3.12831e-08	602604	0.000354042	30.6263	0.0186818	0.0136145	0.170002
rs7541875	1	190957589	A	G	0.573931	-0.0273972	0.00484976	1.61211e-08	602604	0.000367098	31.9133	0.0083854	0.0135912	0.537253
rs7600261	2	212622818	C	T	0.693609	-0.0338034	0.00522051	9.47316e-11	602604	0.000485671	41.9273	0.0352619	0.0144049	0.0143691
rs7612999	3	35678337	G	A	0.754662	-0.0305231	0.00559546	4.89822e-08	602604	0.000344987	29.7567	0.00121809	0.0157693	0.938429
rs761777	10	134938075	A	G	0.745966	-0.0345341	0.00554469	4.7146e-10	602604	0.000451998	38.792	0.00687122	0.0148172	0.642839
rs7675588	4	80734978	C	A	0.205365	0.0335228	0.00595438	1.80264e-08	602604	0.00036678	31.6963	0.0243513	0.0177907	0.171072
rs7685686	4	3207142	A	G	0.577647	0.0279222	0.00489191	1.14426e-08	602604	0.000380424	32.5793	0.0171181	0.0132883	0.197672
rs773109	12	56374695	G	A	0.664731	0.0380572	0.00510213	8.71301e-14	602604	0.00064557	55.6378	0.0247982	0.0144521	0.0861807
rs7942368	11	76465362	C	T	0.785341	0.0339683	0.00591917	9.54134e-09	602604	0.000389031	32.9325	0.0411522	0.0163304	0.0117363
rs903678	1	201809918	G	A	0.660588	-0.0277378	0.00508463	4.89092e-08	602604	0.000345011	29.7595	-0.00849282	0.014516	0.558502
rs903959	8	142630782	T	A	0.600738	-0.0291631	0.00491608	2.98933e-09	602604	0.000407981	35.1908	-0.00455283	0.0136277	0.738314
rs9372625	6	98344031	G	A	0.616958	0.037727	0.0049537	2.61813e-14	602604	0.000672724	58.0023	0.0157189	0.0142335	0.269438
rs9373363	6	143150043	A	G	0.746369	0.0326836	0.00555966	4.13455e-09	602604	0.000404433	34.5593	0.0110326	0.0139826	0.430098
rs9396740	6	17023108	G	A	0.751206	0.031493	0.0055587	1.4656e-08	602604	0.00037073	32.0984	0.0115382	0.0163478	0.480316
rs942065	14	94032065	G	A	0.365955	-0.0307384	0.00500925	8.44565e-10	602604	0.000438469	37.6544	0.000301954	0.0136966	0.982411
rs9517313	13	99105892	G	C	0.616783	-0.0331144	0.00494054	2.04766e-11	602604	0.000518372	44.9246	-0.0136868	0.01337	0.305977
rs9529055	13	66957533	G	A	0.524367	-0.0266604	0.00481637	3.10549e-08	602604	0.000354545	30.6405	0.00447637	0.0132901	0.736251
rs9542729	13	31833578	C	G	0.79756	0.0363194	0.00599914	1.41206e-09	602604	0.000425958	36.6521	0.00424019	0.0148789	0.775659
rs957345	14	75276079	C	G	0.459765	-0.0290528	0.00482393	1.71596e-09	602604	0.0004193	36.2722	0.00419521	0.0133762	0.7538
rs9615905	22	48875699	C	T	0.541807	-0.0275657	0.0048378	1.21234e-08	602604	0.000377277	32.467	-0.00188191	0.0133131	0.887588
rs9636202	19	18449238	G	A	0.73337	0.035044	0.00547191	1.51023e-10	602604	0.000480273	41.0155	0.00958705	0.0159483	0.547752
rs9940128	16	53800754	G	A	0.578245	-0.0332513	0.00486305	8.05658e-12	602604	0.000539285	46.7519	-0.0305256	0.0133531	0.0222526
SNP: single nucleotide polymorphism, SE: standard error, EAF: effect allele frequency, F =F=beta2/se2, R2=2×EAF×(1-EAF)×beta2 (Yang et al.,2023), Gastroesophageal reflux disease (exposure), Rheumatoid arthritis(outcome/validation). Reference: Gao Y, Fan ZR, Shi FY. Hypothyroidism and rheumatoid arthritis: a two-sample Mendelian randomization study. Front Endocrinol (Lausanne). 2023;14:1179656. Pu…

## Sheet: Supplementary Table4
Supplementary Table 4: Summary of statistical analysis for IVs related to GERD on RA(validation) after excluding palindrome sequences, outliers, and P-values strongly associated with the outcome.
SNPs	Chromosome	Position	Effect allele	Other allele	EAF	Gastroesophageal reflux disease						Rheumatoid arthritis(validation)
						Beta	SE	P value	Samples size	R2	F-statistic	Beta	SE	P value
rs10010963	4	159839313	C	T	0.383567	0.0269803	0.00494665	4.92e-08	602604	0.000344231	29.7489	-0.0319329	0.0140298	0.0228413
rs1011407	2	60665768	A	G	0.878372	0.0420618	0.00735917	1.09e-08	602604	0.000378022	32.6676	0.0221421	0.0240747	0.357717
rs10133111	14	103377321	G	A	0.837004	-0.0417875	0.00650789	1.35e-10	602604	0.000476461	41.2299	-0.0259109	0.0159908	0.105154
rs1021363	10	106610839	A	G	0.358008	0.031217	0.00502204	5.1e-10	602604	0.000447956	38.6387	0.00108319	0.0148359	0.941797
rs10837002	11	38565727	C	G	0.64878	-0.0276491	0.00503665	4.03e-08	602604	0.000348392	30.1355	0.0260815	0.0142015	0.0662781
rs11762636	7	2061111	C	A	0.819718	0.0514827	0.00625598	1.88e-16	602604	0.000783374	67.7223	-0.00223338	0.0147908	0.879977
rs11953061	5	120144025	C	T	0.661092	-0.0281599	0.00508694	3.1e-08	602604	0.000355333	30.6442	0.00626161	0.0136847	0.647266
rs12204714	6	152235339	C	T	0.367777	0.028817	0.00499422	7.92e-09	602604	0.000386173	33.2936	0.00695834	0.01368	0.610995
rs12357321	10	21790476	G	A	0.688913	-0.0317159	0.00523077	1.33e-09	602604	0.000431153	36.7641	-0.015823	0.0145268	0.276053
rs12453010	17	50316131	C	T	0.605197	-0.0296967	0.00493315	1.75e-09	602604	0.000421429	36.2383	-0.0385239	0.0136413	0.00474176
rs12598916	16	60658751	C	G	0.725202	0.0332614	0.00539171	6.87e-10	602604	0.000440944	38.0564	0.0262105	0.0151185	0.0829755
rs12967855	18	35138245	A	G	0.329565	0.0365451	0.00513354	1.09e-12	602604	0.000590183	50.6786	0.0146836	0.0149722	0.326731
rs12997558	2	41704580	G	A	0.641249	-0.0278184	0.00502214	3.04e-08	602604	0.000356053	30.6822	0.00940502	0.013811	0.495884
rs13107325	4	103188709	C	T	0.925555	-0.0701443	0.00918312	2.2e-14	602604	0.000678036	58.3451	-0.0249688	0.0572786	0.662895
rs1334297	13	58335375	G	A	0.265751	0.0387984	0.00545512	1.14e-12	602604	0.000587456	50.5846	0.0270752	0.0149106	0.0693969
rs13409451	2	144257639	A	G	0.607597	0.0277081	0.00493183	1.93e-08	602604	0.000366093	31.5643	0.0113441	0.0139781	0.417045
rs1431196	18	50832102	A	G	0.571568	-0.0324197	0.00486448	2.65e-11	602604	0.000514751	44.4166	0.00491198	0.0134694	0.715354
rs1479405	12	15387519	C	T	0.6783	-0.0314843	0.0051514	9.85e-10	602604	0.000432604	37.354	-0.00881872	0.0144614	0.541986
rs1510719	4	140938116	T	C	0.616561	0.0388844	0.00494701	3.84e-15	602604	0.000714912	61.7824	0.0343054	0.0137775	0.0127756
rs1592757	5	103889998	G	C	0.644228	-0.0311051	0.00502465	6e-10	602604	0.00044351	38.3222	0.00588186	0.0139187	0.672596
rs1596747	2	193802478	A	G	0.505864	-0.0310869	0.00480742	1e-10	602604	0.00048313	41.8147	-0.0084589	0.0132339	0.522702
rs1716171	12	123716376	C	T	0.209976	-0.0383981	0.00590382	7.82e-11	602604	0.00048917	42.3012	-0.0222312	0.0161803	0.169452
rs17379561	1	98340139	A	T	0.855609	-0.0530714	0.00686573	1.08e-14	602604	0.000695933	59.7515	-0.031374	0.0158102	0.0472096
rs1883842	20	41223062	T	G	0.720745	-0.0308332	0.00536826	9.27e-09	602604	0.000382693	32.9891	-0.0530634	0.0168808	0.00166982
rs1937450	1	66478840	T	G	0.462261	-0.0315845	0.00484484	7.07e-11	602604	0.00049595	42.5	-0.00435774	0.0133849	0.744747
rs2016933	3	65653157	C	G	0.269947	0.0310253	0.00542056	1.04e-08	602604	0.000379397	32.7599	9.34e-05	0.0155236	0.9952
rs2023878	19	18834124	C	T	0.807623	0.0362846	0.00611913	3.04e-09	602604	0.000409106	35.1613	-0.0122411	0.015066	0.416507
rs2043539	7	12253880	G	A	0.58134	-0.0272058	0.00486485	2.24e-08	602604	0.000360284	31.2741	0.00463849	0.0136923	0.734786
rs215614	7	32347335	G	A	0.370275	0.0328541	0.00497715	4.08e-11	602604	0.000503367	43.5731	0.00981678	0.0147995	0.507126
rs2164300	4	67813017	C	T	0.476721	0.0264751	0.00482677	4.13e-08	602604	0.000349705	30.0858	0.019471	0.013288	0.142837
rs2240326	3	50128386	G	A	0.526225	0.0471681	0.00481335	1.13e-22	602604	0.00110935	96.0291	0.0180293	0.0132619	0.173994
rs2396133	7	109197067	A	G	0.524671	-0.0293547	0.00481787	1.11e-09	602604	0.000429801	37.1233	-0.00169704	0.0133289	0.898687
rs2396766	7	114318071	G	A	0.52692	-0.0322057	0.00481878	2.33e-11	602604	0.000517101	44.6676	-0.0111991	0.0132644	0.398503
rs2613505	1	72835410	C	T	0.19951	-0.0387803	0.00601874	1.17e-10	602604	0.000480366	41.5155	-0.00474276	0.0189829	0.802708
rs2734839	11	113286490	C	T	0.393307	0.0283478	0.00492778	8.79e-09	602604	0.000383505	33.093	0.024881	0.0132462	0.0603337
rs2744961	6	34655000	C	T	0.641563	-0.0292007	0.00501549	5.81e-09	602604	0.000392164	33.8969	-0.0114658	0.0138665	0.408312
rs2782641	1	44013355	G	A	0.387331	-0.0270882	0.00494583	4.33e-08	602604	0.000348256	29.9973	-3.39e-05	0.0135406	0.998001
rs2834005	21	34291708	T	C	0.685	-0.0296997	0.0051734	9.42e-09	602604	0.000380658	32.9573	-0.0012576	0.0148431	0.932479
rs2838771	21	46501576	G	C	0.353279	0.0280984	0.00506572	2.91e-08	602604	0.000360769	30.7668	0.0125362	0.0145981	0.390477
rs324769	12	83969240	C	T	0.550821	0.0267699	0.00483328	3.05e-08	602604	0.000354613	30.6769	0.00277948	0.0136011	0.838075
rs329122	5	133864599	G	A	0.580369	0.0289529	0.00488358	3.05e-09	602604	0.000408306	35.1486	0.0175111	0.0133744	0.190434
rs3766823	1	32197257	G	A	0.828533	-0.0393599	0.00638545	7.09e-10	602604	0.000440178	37.9948	0.00970179	0.0160398	0.545273
rs3793577	9	23737627	A	G	0.461721	-0.0270309	0.00484976	2.49e-08	602604	0.000363194	31.0657	-0.00586827	0.0133122	0.659345
rs3863241	8	73890335	C	T	0.47304	-0.0324982	0.00481521	1.49e-11	602604	0.000526531	45.5499	-0.0180942	0.0134452	0.178376
rs4300861	2	22549441	C	T	0.61792	-0.0307132	0.00494886	5.43e-10	602604	0.000445417	38.5159	-0.0409726	0.0133214	0.00210005
rs4382592	9	134870755	T	G	0.300476	0.0302679	0.00525091	8.2e-09	602604	0.00038513	33.2273	0.0139519	0.0149057	0.349268
rs569356	1	29136686	A	G	0.859165	0.037919	0.00690971	4.07e-08	602604	0.000347962	30.1158	0.00341894	0.0196423	0.861818
rs6711584	2	104421692	G	A	0.547981	-0.0322545	0.00483975	2.66e-11	602604	0.000515385	44.4155	-0.0161528	0.0132956	0.224403
rs6722661	2	100806588	G	A	0.635331	0.0322543	0.00500354	1.15e-10	602604	0.000482063	41.5546	0.0317183	0.0138141	0.0216711
rs6780459	3	104624105	A	T	0.253378	-0.0305507	0.0055211	3.14e-08	602604	0.000353136	30.6191	-0.0340178	0.0161632	0.0353224
rs7032155	9	122672771	C	A	0.40815	-0.02775	0.00491358	1.63e-08	602604	0.000372038	31.8956	-0.0257079	0.0136542	0.0597297
rs7206608	16	82872628	C	G	0.677073	-0.0291541	0.00514501	1.46e-08	602604	0.000371679	32.109	-0.000971848	0.0138383	0.944012
rs7241572	18	77580712	G	A	0.790899	-0.0365511	0.00597464	9.49e-10	602604	0.000441884	37.4263	-0.0226611	0.0161668	0.161003
rs7527682	1	189172684	A	G	0.46275	0.026684	0.00482174	3.13e-08	602604	0.000354042	30.6263	0.0186818	0.0136145	0.170002
rs7541875	1	190957589	A	G	0.573931	-0.0273972	0.00484976	1.61e-08	602604	0.000367098	31.9133	0.0083854	0.0135912	0.537253
rs7600261	2	212622818	C	T	0.693609	-0.0338034	0.00522051	9.47e-11	602604	0.000485671	41.9273	0.0352619	0.0144049	0.0143691
rs7612999	3	35678337	G	A	0.754662	-0.0305231	0.00559546	4.9e-08	602604	0.000344987	29.7567	0.00121809	0.0157693	0.938429
rs761777	10	134938075	A	G	0.745966	-0.0345341	0.00554469	4.71e-10	602604	0.000451998	38.792	0.00687122	0.0148172	0.642839
rs7675588	4	80734978	C	A	0.205365	0.0335228	0.00595438	1.8e-08	602604	0.00036678	31.6963	0.0243513	0.0177907	0.171072
rs7685686	4	3207142	A	G	0.577647	0.0279222	0.00489192	1.14e-08	602604	0.000380424	32.5793	0.0171181	0.0132883	0.197672
rs773109	12	56374695	G	A	0.664731	0.0380572	0.00510213	8.71e-14	602604	0.00064557	55.6378	0.0247982	0.0144521	0.0861807
rs7942368	11	76465362	C	T	0.785341	0.0339683	0.00591917	9.54e-09	602604	0.000389031	32.9325	0.0411522	0.0163304	0.0117363
rs903678	1	201809918	G	A	0.660588	-0.0277378	0.00508463	4.89e-08	602604	0.000345011	29.7596	-0.00849282	0.014516	0.558502
rs903959	8	142630782	T	A	0.600738	-0.0291631	0.00491608	2.99e-09	602604	0.000407981	35.1908	-0.00455283	0.0136277	0.738314
rs9372625	6	98344031	G	A	0.616958	0.037727	0.0049537	2.62e-14	602604	0.000672724	58.0023	0.0157189	0.0142335	0.269438
rs9373363	6	143150043	A	G	0.746369	0.0326836	0.00555966	4.13e-09	602604	0.000404433	34.5593	0.0110326	0.0139826	0.430098
rs9396740	6	17023108	G	A	0.751206	0.031493	0.0055587	1.47e-08	602604	0.00037073	32.0984	0.0115382	0.0163478	0.480316
rs942065	14	94032065	G	A	0.365955	-0.0307384	0.00500925	8.45e-10	602604	0.000438469	37.6544	0.000301954	0.0136966	0.982411
rs9529055	13	66957533	G	A	0.524367	-0.0266604	0.00481637	3.11e-08	602604	0.000354545	30.6405	0.00447637	0.0132901	0.736251
rs9542729	13	31833578	C	G	0.79756	0.0363194	0.00599914	1.41e-09	602604	0.000425958	36.6521	0.00424019	0.0148789	0.775659
rs9615905	22	48875699	C	T	0.541807	-0.0275657	0.0048378	1.21e-08	602604	0.000377277	32.467	-0.00188191	0.0133131	0.887588
rs9636202	19	18449238	G	A	0.73337	0.035044	0.00547191	1.51e-10	602604	0.000480273	41.0155	0.00958705	0.0159483	0.547752
rs9940128	16	53800754	G	A	0.578245	-0.0332513	0.00486305	8.06e-12	602604	0.000539285	46.7519	-0.0305256	0.0133531	0.0222526
SNP: single nucleotide polymorphism, SE: standard error, EAF: effect allele frequency, F =F=beta2/se2, R2=2×EAF×(1-EAF)×beta2 (Yang et al.,2023), Gastroesophageal reflux disease (exposure), Rheumatoid arthritis(outcome/validation). Reference: Gao Y, Fan ZR, Shi FY. Hypothyroidism and rheumatoid arthritis: a two-sample Mendelian randomization study. Front Endocrinol (Lausanne). 2023;14:1179656. Pu…

## Sheet: Supplementary Table5
Supplementary Table 5: Summary harmonized statistics for the IVs associated with RA(discovery) on GERD after harmonizating
SNPs	Chromosome	Position	Effect allele	Other allele	EAF	Rheumatoid arthritis (Discovery)						Gastroesophageal reflux disease (GERD)
						Beta	SE	P value	Samples size	R2	F-statistic	Beta	SE	P value
rs10173253	2	30443460	A	G	0.6322	0.0783	0.0138	1.32e-08	97173	0.00285115	32.1933	-0.00197787	0.00499908	0.692365
rs10972201	9	34707373	A	G	0.3082	0.0994	0.0137	4.28e-13	97173	0.00421324	52.6419	0.010138	0.00508804	0.0463137
rs10985070	9	123636121	A	C	0.5656	-0.0786	0.0131	1.92e-09	97173	0.00303581	36	0.0111932	0.00488144	0.0218473
rs11089637	22	21979096	C	T	0.167	0.111	0.0175	2.12e-10	97173	0.00342797	40.2318	-0.0174932	0.0067456	0.00950666
rs12137270	1	117264336	T	C	0.7386	0.0846	0.0151	2.2e-08	97173	0.00276367	31.3897	0.000622259	0.00561166	0.911706
rs12474386	2	100857017	A	G	0.5895	-0.1	0.0129	1.03e-14	97173	0.0048398	60.0925	-0.0110883	0.00487446	0.02292
rs12506688	4	26104113	T	C	0.6978	0.1341	0.0139	3.71e-22	97173	0.00758426	93.0739	0.00532992	0.00522932	0.30809
rs137687	22	39740078	A	G	0.4374	-0.0893	0.013	7.79e-12	97173	0.00392474	47.1863	-0.00728356	0.00482474	0.131138
rs16903108	8	129576477	C	T	0.1292	-0.142	0.0212	1.96e-11	97173	0.0045372	44.8647	0.00385958	0.00682756	0.571874
rs17264332	6	138005515	G	A	0.831	0.1684	0.015	4.14e-29	97173	0.0079653	126.038	0.00398103	0.00579927	0.492416
rs1873914	12	56379427	C	G	0.3907	-0.0762	0.013	4.44e-09	97173	0.00276449	34.3576	-0.0348352	0.00487538	8.99e-13
rs2045793	1	38635462	G	A	0.2227	-0.0971	0.0153	2.37e-10	97173	0.0032642	40.2769	-0.00709608	0.00546619	0.194226
rs2451279	6	159515077	G	A	0.3628	0.0856	0.0134	1.84e-10	97173	0.00338782	40.8073	-0.00280363	0.00499247	0.574409
rs2476601	1	114377568	G	A	0.0944	-0.5439	0.0197	3.75e-168	97173	0.0505797	762.264	-0.0142624	0.00793165	0.0721505
rs2561477	5	102608924	A	G	0.3022	-0.0915	0.0139	4.96e-11	97173	0.003531	43.3324	-0.0187996	0.00513826	0.000253458
rs2793108	10	31379105	T	C	0.4443	0.0703	0.0129	4.62e-08	97173	0.00244038	29.6983	-0.000145959	0.00487421	0.976111
rs3087243	2	204738919	A	G	0.4702	-0.1208	0.0128	2.72e-21	97173	0.0072704	89.0664	0.00650226	0.00483155	0.17837
rs3184504	12	111884608	C	T	0.5358	-0.0873	0.0135	1.04e-10	97173	0.00379111	41.8178	-0.0162644	0.00481026	0.000721704
rs4239702	20	44749251	C	T	0.7127	0.1036	0.0144	5.98e-13	97173	0.00439533	51.76	-0.0148848	0.00539542	0.00580151
rs4938573	11	118741842	T	C	0.1918	0.1221	0.0165	1.39e-13	97173	0.00462199	54.76	0.0170944	0.00608497	0.00496525
rs548234	6	106568034	T	C	0.3141	-0.077	0.0133	7.3e-09	97173	0.0025547	33.518	0.00206241	0.00508371	0.684971
rs5745271	5	10690749	G	T	0.5934	0.0749	0.0131	1.14e-08	97173	0.00270713	32.6905	0.00230045	0.00499737	0.645277
rs6429207	1	235798334	C	A	0.3797	-0.1009	0.017	2.76e-09	97173	0.00479573	35.2277	-0.00338902	0.00498814	0.496875
rs678347	8	102463602	A	G	0.2475	-0.0835	0.0141	3.25e-09	97173	0.00259708	35.0699	-0.000478635	0.00535232	0.928744
rs706778	10	6098949	T	C	0.4135	0.1048	0.0128	3.37e-16	97173	0.00532716	67.0352	0.0131439	0.0049044	0.00736187
rs8026898	15	69991417	A	G	0.2853	0.1375	0.014	9.9e-23	97173	0.00771012	96.4605	0.00637421	0.00541948	0.239528
rs9603608	13	40318819	C	A	0.6561	-0.1087	0.0137	2.32e-15	97173	0.00533201	62.9532	-0.00991158	0.00504102	0.0492773
rs998731	8	81095395	T	C	0.5239	0.0771	0.0137	2e-08	97173	0.00296541	31.6714	0.00168651	0.00482738	0.726816
SNP: single nucleotide polymorphism, SE: standard error, EAF: effect allele frequency. Rheumatoid arthritis (RA)(exposure/Discovery). Gastroesophageal reflux disease (outcome)

## Sheet: Supplementary Table6
Supplementary Table 8: Summary of statistical analysis for IVs related to RA(discovery) on GERD after excluding palindrome sequences, outliers, and P-values strongly associated with the outcome.
SNPs	Chromosome	Position	Effect allele	Other allele	EAF	Gastroesophageal reflux disease						Rheumatoid arthritis(validation)
						Beta	SE	P value	Samples size	R2	F-statistic	Beta	SE	P value
rs10173253	2	30443460	A	G	0.6322	0.0783	0.0138	1.32e-08	97173	0.00285115	32.1933	-0.00197787	0.00499908	0.692365
rs10972201	9	34707373	A	G	0.3082	0.0994	0.0137	4.28e-13	97173	0.00421324	52.6419	0.010138	0.00508804	0.0463137
rs10985070	9	123636121	A	C	0.5656	-0.0786	0.0131	1.92e-09	97173	0.00303581	36	0.0111932	0.00488144	0.0218473
rs11089637	22	21979096	C	T	0.167	0.111	0.0175	2.12e-10	97173	0.00342797	40.2318	-0.0174932	0.0067456	0.00950666
rs12137270	1	117264336	T	C	0.7386	0.0846	0.0151	2.2e-08	97173	0.00276367	31.3897	0.000622259	0.00561166	0.911706
rs12474386	2	100857017	A	G	0.5895	-0.1	0.0129	1.03e-14	97173	0.0048398	60.0925	-0.0110883	0.00487446	0.02292
rs12506688	4	26104113	T	C	0.6978	0.1341	0.0139	3.71e-22	97173	0.00758426	93.0739	0.00532992	0.00522932	0.30809
rs137687	22	39740078	A	G	0.4374	-0.0893	0.013	7.79e-12	97173	0.00392474	47.1863	-0.00728356	0.00482474	0.131138
rs16903108	8	129576477	C	T	0.1292	-0.142	0.0212	1.96e-11	97173	0.0045372	44.8647	0.00385958	0.00682756	0.571874
rs17264332	6	138005515	G	A	0.831	0.1684	0.015	4.14e-29	97173	0.0079653	126.038	0.00398103	0.00579927	0.492416
rs2045793	1	38635462	G	A	0.2227	-0.0971	0.0153	2.37e-10	97173	0.0032642	40.2769	-0.00709608	0.00546619	0.194226
rs2451279	6	159515077	G	A	0.3628	0.0856	0.0134	1.84e-10	97173	0.00338782	40.8073	-0.00280363	0.00499247	0.574409
rs2476601	1	114377568	G	A	0.0944	-0.5439	0.0197	3.75e-168	97173	0.0505797	762.264	-0.0142624	0.00793165	0.0721505
rs2793108	10	31379105	T	C	0.4443	0.0703	0.0129	4.62e-08	97173	0.00244038	29.6983	-0.000145959	0.00487421	0.976111
rs3087243	2	204738919	A	G	0.4702	-0.1208	0.0128	2.72e-21	97173	0.0072704	89.0664	0.00650226	0.00483155	0.17837
rs3184504	12	111884608	C	T	0.5358	-0.0873	0.0135	1.04e-10	97173	0.00379111	41.8178	-0.0162644	0.00481026	0.000721704
rs4938573	11	118741842	T	C	0.1918	0.1221	0.0165	1.39e-13	97173	0.00462199	54.76	0.0170944	0.00608497	0.00496525
rs548234	6	106568034	T	C	0.3141	-0.077	0.0133	7.3e-09	97173	0.0025547	33.518	0.00206241	0.00508371	0.684971
rs5745271	5	10690749	G	T	0.5934	0.0749	0.0131	1.14e-08	97173	0.00270713	32.6905	0.00230045	0.00499737	0.645277
rs6429207	1	235798334	C	A	0.3797	-0.1009	0.017	2.76e-09	97173	0.00479573	35.2277	-0.00338902	0.00498814	0.496875
rs678347	8	102463602	A	G	0.2475	-0.0835	0.0141	3.25e-09	97173	0.00259708	35.0699	-0.000478635	0.00535232	0.928744
rs706778	10	6098949	T	C	0.4135	0.1048	0.0128	3.37e-16	97173	0.00532716	67.0352	0.0131439	0.0049044	0.00736187
rs8026898	15	69991417	A	G	0.2853	0.1375	0.014	9.9e-23	97173	0.00771012	96.4605	0.00637421	0.00541948	0.239528
rs9603608	13	40318819	C	A	0.6561	-0.1087	0.0137	2.32e-15	97173	0.00533201	62.9532	-0.00991158	0.00504102	0.0492773
rs998731	8	81095395	T	C	0.5239	0.0771	0.0137	2e-08	97173	0.00296541	31.6714	0.00168651	0.00482738	0.726816
SNP: single nucleotide polymorphism, SE: standard error, EAF: effect allele frequency, F =F=beta2/se2, R2=2×EAF×(1-EAF)×beta2 (Yang et al.,2023), Gastroesophageal reflux disease (exposure), Rheumatoid arthritis(outcome/validation). Reference: Gao Y, Fan ZR, Shi FY. Hypothyroidism and rheumatoid arthritis: a two-sample Mendelian randomization study. Front Endocrinol (Lausanne). 2023;14:1179656. Pu…

## Sheet: Supplementary Table7
Supplementary Table 7: Summary harmonized statistics for the IVs associated with RA(validation) on GERD after harmonizating
SNPs	Chromosome	Position	Effect allele	Other allele	EAF	Rheumatoid arthritis (Validation)						Gastroesophageal reflux disease (GERD)
						Beta	SE	P value	Samples size	R2	F-statistic	Beta	SE	P value
rs10821948	10	62049865	A	C	0.425718	0.0760685	0.0133917	1.34487e-08	253417	0.00282935	32.2655	0.000809771	0.00516537	0.875427
rs11758148	6	28239959	C	A	0.124667	0.180602	0.019131	3.71706e-21	253417	0.00711869	89.1189	0.0297442	0.00712615	2.99361e-05
rs16903065	8	128528218	A	C	0.11551	-0.143169	0.0213703	2.09267e-11	253417	0.00418833	44.8825	0.00193215	0.0071705	0.787577
rs2476601	1	113834946	G	A	0.851574	-0.348863	0.0171448	4.82836e-92	253417	0.0307661	414.043	-0.0142624	0.00793165	0.0721505
rs3087243	2	203874196	A	G	0.330008	-0.10625	0.0141899	7.00648e-14	253417	0.00499208	56.066	0.00650226	0.00483155	0.17837
rs548877	11	118429525	G	A	0.176204	0.0964878	0.0170291	1.46134e-08	253417	0.00270278	32.1042	0.00118291	0.00718394	0.869211
rs6065926	20	46107215	G	A	0.728706	0.08477	0.0149909	1.56067e-08	253417	0.00284123	31.9764	-0.0172139	0.00560953	0.00214997
rs8002731	13	39788092	C	A	0.362902	-0.0902776	0.0138528	7.17629e-11	253417	0.00376865	42.4703	-0.00959603	0.00503653	0.0567428
SNP: single nucleotide polymorphism, SE: standard error, EAF: effect allele frequency. Rheumatoid arthritis (RA)(exposure/Validation). Gastroesophageal reflux disease (outcome)

## Sheet: Supplementary Table8
Supplementary Table 8: Summary of statistical analysis for IVs related to RA(validation) on GERD after excluding palindrome sequences, outliers, and P-values strongly associated with the outcome.
SNPs	Chromosome	Position	Effect allele	Other allele	EAF	Rheumatoid arthritis (Validation)						Gastroesophageal reflux disease (GERD)
						Beta	SE	P value	Samples size	R2	F-statistic	Beta	SE	P value
rs10821948	10	62049865	A	C	0.425718	0.0760685	0.0133917	1.34e-08	253417	0.00282935	32.2655	0.000809771	0.00516537	0.875427
rs16903065	8	128528218	A	C	0.11551	-0.143169	0.0213703	2.09e-11	253417	0.00418833	44.8825	0.00193215	0.0071705	0.787577
rs2476601	1	113834946	G	A	0.851574	-0.348863	0.0171448	4.83e-92	253417	0.0307661	414.043	-0.0142624	0.00793165	0.0721505
rs3087243	2	203874196	A	G	0.330008	-0.10625	0.0141899	7.01e-14	253417	0.00499208	56.066	0.00650226	0.00483155	0.17837
rs548877	11	118429525	G	A	0.176204	0.0964878	0.0170291	1.46e-08	253417	0.00270278	32.1042	0.00118291	0.00718394	0.869211
rs8002731	13	39788092	C	A	0.362902	-0.0902776	0.0138528	7.18e-11	253417	0.00376865	42.4703	-0.00959603	0.00503653	0.0567428
SNP: single nucleotide polymorphism, SE: standard error, EAF: effect allele frequency. Rheumatoid arthritis (RA)(exposure/Validation). Gastroesophageal reflux disease (outcome)

## Sheet: Supplementary Table9
Supplementary Table 9: MR-PRESSO test of causal association and pleiotropy test between GERD and RA
GERD on Discovery RA	Main MR results	P value
	Causal estimate of raw	0.00870928
	Causal estimate of outlier-corrected	1.61758e-05
	Outlier
	SNPs	RSSobs	P value
	rs4713692	0.00455358	<0.022
	rs6722661	0.00420655	<0.022
	rs7942368	0.00444849	0.022
	rs3828917	0.115545	<0.022
	Distortion Test Pvalue
	0.654333
	pleiotropy test results
	egger_intercept	se	P value
	0.0197613	0.0132768	0.14188
GERD on Validation RA	Main MR results	P value
	Causal estimate of raw	0.000456121
	Causal estimate of outlier-corrected	3.20553e-07
	Outlier
	SNPs	RSSobs	P value
	rs3828917	0.150311	<0.025
	rs4713692	0.00466539	<0.025
	Distortion Test Pvalue
	0.439
	pleiotropy test results
	egger_intercept	se	P value
	-0.0107844	0.0112141	0.339474
Discovery RA on GERD	Main MR results	P value
	Causal estimate of raw	0.0353568
	Causal estimate of outlier-corrected	0.0188109
	Outlier
	SNPs	RSSobs	P value
	rs2561477	0.00026721	0.027
	rs4239702	0.00034351	0.027
	Distortion Test Pvalue
	0.948333
	pleiotropy test results
	egger_intercept	se	P value
	0.000372574	0.00310198	0.90544
Validation RA on GERD	Main MR results	P value
	Causal estimate of raw	0.342937
	Causal estimate of outlier-corrected	0.287952
	Outlier
	SNPs	RSSobs	P value
	rs11758148	0.00078383	<0.0027
	rs6065926	0.000442691	0.0053
	Distortion Test Pvalue
	0.327333
	pleiotropy test results
	egger_intercept	se	P value
	-0.00320832	0.0057711	0.607888

## Sheet: Supplementary Table10
Summary Table 10:Summary of main MR analysis results between GERD and RA
exposure on outcome	Method	or	or_lci95	or_uci95	OR(95%CI)	Pval
GERD on Discovery RA (nSNP=62)
	MR Egger	0.781341	0.354214	1.72351	0.78 (0.35-1.72)	0.543299
	Weighted median	1.3855	1.14724	1.67325	1.39 (1.15-1.67)	0.000707304
	Inverse variance weighted	1.41083	1.2216	1.62937	1.41 (1.22-1.63)	2.81138e-06
	MR-PRESSO	1.41083	1.2216	1.62937	1.41 (1.22-1.63)	1.62e-05
	Simple mode	1.34337	0.820451	2.19959	1.34 (0.82-2.20)	0.245218
	Weighted mode	1.31325	0.746991	2.30876	1.31 (0.75-2.31)	0.34755
GERD on Validation RA (nSNP=73)
	MR Egger	1.9144	0.975063	3.75865	1.91 (0.98-3.76)	0.0632988
	Weighted median	1.41156	1.21836	1.63539	1.41 (1.22-1.64)	4.43065e-06
	Inverse variance weighted	1.38128	1.23447	1.54555	1.38 (1.23-1.55)	1.75964e-08
	MR-PRESSO	1.38128	1.23447	1.54555	1.38 (1.23-1.55)	3.20553e-07
	Simple mode	1.4285	1.00927	2.02187	1.43 (1.01-2.02)	0.0479554
	Weighted mode	1.49555	1.04282	2.14483	1.50 (1.04-2.14)	0.0319207
Discovery RA on GERD (nSNP=25)
	MR Egger	1.02916	0.979907	1.0809	1.03 (0.98-1.08)	0.262436
	Weighted median	1.02723	1.002	1.0531	1.03 (1.00-1.05)	0.0342153
	Inverse variance weighted	1.03183	1.00698	1.05729	1.03 (1.00-1.06)	0.0117465
	MR-PRESSO	1.03184	1.01027	1.05387	1.03 (1.01-1.05)	0.00816228
	Simple mode	1.01953	0.970281	1.07129	1.02 (0.97-1.07)	0.451275
	Weighted mode	1.02748	1.0018	1.05382	1.03 (1.00-1.05)	0.0464647
Validation RA on GERD (nSNP=6)
	MR Egger	1.04354	0.963831	1.12984	1.04 (0.96-1.13)	0.352441
	Weighted median	1.02808	0.986755	1.07114	1.03 (0.99-1.07)	0.185819
	Inverse variance weighted	1.02369	0.984919	1.06399	1.02(0.98-1.06)	0.23458
	MR-PRESSO	1.02369	0.984919	1.06399	1.02(0.98-1.06)	0.287952
	Simple mode	1.01041	0.930553	1.09711	1.01 (0.93-1.10)	0.81513
	Weighted mode	1.0373	0.993857	1.08264	1.04 (0.99-1.08)	0.15425

[truncated: 2 more sheets: Supplementary Table 11 , Supplementary Table 12]
